# Supplementary material for: New Biocides Based on N4-Alkylcytidines: Effects on Microorganisms and Application for the Protection of Cultural Heritage Objects of Painting
Source: Int J Mol Sci. 2024 Mar 6;25(5):3053. doi: 10.3390/ijms25053053 (PMC10931757; doi:10.3390/ijms25053053)
Supplement: Supplementary file 1 [file ijms-25-03053-s001.zip]

Archive with 1 entries (1 files):
- ijms-2896261-supplementary.pdf
